# Supplementary material for: Immediate glucose signaling transmitted via the vagus nerve in gut–brain neural communication
Source: iScience. 2025 May 5;28(5):112439. doi: 10.1016/j.isci.2025.112439 (PMC12146620; doi:10.1016/j.isci.2025.112439)
Supplement: Table S1. All statistics data [file mmc2.xlsx]

## Sheet: fix
Figure_number	data_name	average	SEM	T/Z/F value	p value(two_way)	N	interaction pair(ANOVA)	interaction p-value	interaction q-value
FIG1D	water	0.96	0.14	-3.35678	0.00432	8
	glucose	2.81	1.56			9
FIG1F	i.p.saline	2.2	0.98	2.77293	0.02165	5
	ip. Phlorizin	0.39	0.16			6
FIG2D	IG water_frontal	0.92	0.08	6.75	0.0065	8	water_acek	0.84838	0.77613
	IG aceK_frontal	0.84	0.3			5	water_glucose	0.01899	4.27743
	IG glucose_frontal	1.3	0.3			8	acek_glucose	0.01305	4.52769
	IG water_somato	0.97	0.072	0.63	0.54	8	water_acek	0.82523	0.83959
	IG aceK_somato	0.90133	0.39945			5	water_glucose	0.82482	0.84069
	IG glucose_somato	1.04	0.12			8	acek_glucose	0.5174	1.57692
	IG water_visual	0.99	0.28	0.89	0.42	8	water_acek	0.82625	0.83685
	IG aceK_visual	1.12576	0.38277			5	water_glucose	0.88106	0.68035
	IG glucose_visual	1	0.06			8	acek_glucose	0.98424	0.24014
	IG water_RSC	1.02	0.25	0.21	0.39	8	water_acek	0.43596	1.77917
	IG aceK_RSC	1.14544	0.23605			5	water_glucose	0.98991	0.19186
	IG glucose_RSC	1.1	0.26			8	acek_glucose	0.50333	1.6109
FIG2F	IG water_-50~0	12.7709	0.916	0.32	0.76	8
	IG water_10~60	12.4522	0.72634			8
	IG aceK_-50~0	11.5019	0.88003	1.11	0.32	6
	IG aceK_10~60	10.5968	0.58181			6
	IG glucose_-50~0	12.1302	0.35919	-3	0.019	8
	IG glucose_10~60	15.2063	1.13505			8
FIG3C	i.p. saline IG glucose_frontal	1.01	0.2	-3.0669	0.00977	8
	i.p. phlorizin IG glucose_frontal	0.91	0.15			8
	i.p. saline IG glucose_somato	1.08	0.17	-1.45251	0.172	8
	i.p. phlorizin IG glucose_somato	1	0.12			8
	i.p. saline IG glucose_visual	1.34	0.42	-2.03218	0.06488	8
	i.p. phlorizin IG glucose_visual	0.97	0.2			8
	i.p. saline IG glucose_RSC	1.16	0.19	-1.83828	0.09089	8
	i.p. phlorizin glucose_RSC	1	0.13			8
FIG3F	i.p. saline IG glucose_frontal	1.26	0.25	5.51	0.013	8	raclopride_sch	0.75485	1.01817
	i.p. raclopride IG glucose_frontal	0.94	0.22			7	saline_sch	0.05103	3.57835
	i.p. SCH23390 IG glucose_frontal	1.01	0.07			8	saline_raclopride	0.01401	4.45056
	i.p. saline IG glucose_somato	1.18	0.29	2.05	0.16	8	raclopride_sch	0.90453	0.60503
	i.p. raclopride IG glucose_somato	0.96	0.21			7	saline_sch	0.29016	2.19475
	i.p. SCH23390 IG glucose_somato	1.01	0.09			8	saline_raclopride	0.16121	2.71088
	i.p. saline IG glucose_visual	1.45	0.58	2.2	0.84	8	raclopride_sch	0.81288	0.87204
	i.p. raclopride IG glucose_visual	1.06	0.18			7	saline_sch	0.32032	2.09927
	i.p. SCH23390 IG glucose_visual	1.18	0.17			8	saline_raclopride	0.13117	2.87696
	i.p. saline IG glucose_RSC	1.38	0.53	0.86	0.44	8	raclopride_sch	0.98788	0.21037
	i.p. raclopride IG glucose_RSC	1.15	0.29			7	saline_sch	0.53571	1.53171
	i.p. SCH23390 IG glucose_RSC	1.18	0.24			8	saline_raclopride	0.47169	1.68677
FIG_4C	IG water	0.29	0.67	-2.31035	0.04966	5
	IG glucose	1.85	1.35			5
FIG_4D	IG water	0.48	0.28	3.45998	0.00612	7
	IG glucose	1.46	0.51			5
FIG_4G	Before_injection	-0.12	0.22	4.49992	0.0041	7
	After_injection	3.04	2.39			7
FIG_4H	IG water	6.01	3.52	2.1945	0.036	5
	IG glucose	20.4	13.2			7
FIG_5C	saline	0.52863	0.1149	10.1	0.0027	4	ralopride_saline	0.57044	1.46277
	raclopride	0.41318	0.08443			5	sch_raclopriide	0.01619	4.66628
	SCH23390	0.08075	0.03225			6	sch_saline	0.00344	5.89751
FIGl_5D	saline	8.5	1.8	0.21	0.84	4
	raclopride	7.8	2.6			5
FIGl_5E	saline_50~0	-0.0517	0.05098	-0.62139	0.57836	4
	saline_30~80	0.05118	0.14326			4
	raclopride_50~0	-0.00066	0.02596	-3.09759	0.03631	5
	raclopride_30~80	0.33002	0.12878			5
	SCH23390_50~0	-0.10248	0.03632	-0.58638	0.58309	6
	SCH23390_30~80	-0.07261	0.06114			6
FIGl_5F	saline	1.97557	0.44485	3.79	0.04	6	ralopride_saline	0.03556	3.87149
	raclopride	0.9693	0.15224			7	sch_saline	0.2292	2.42239
	SCH23390	1.34594	0.11026			7	sch_raclopriide	0.54683	1.50827
FIG_5G	saline	6.68322	1.33978	-0.78261	0.45038	6
	SCH23390	8.09129	1.20705			7
FIG_6B	sucrose_pre_stress	0.87	0.06	2.56	0.048	6
	sucrose_post_stress	0.75	0.08			6
	glucose_pre_stress	0.99	0.02	1.89	0.059	6
	glucose_post_stress	0.86	0.16			6
FIG_6D	stress_IG_water	0.99	0.36	5.9	0.0036	5	water_glucose	0.00551	5.25819
	stress_IG_glucose	1.34	1.03			6	s_glu_glu	0.06002	3.77901
	IG_water	0.96	0.14			8	s_glu_water	0.88099	1.04304
	IG_glucose	2.81	1.56			9	glu_s_water	0.01945	4.50335
							s_water_water	0.99994	0.07574
							s_water_s_glu	0.92873	0.85897
FIG_6G	IG water_frontal	0.92	0.08	6.1	0.003	8	stress_water-stress_glucose	0.99998	0.0505
	IG glucose_frontal	1.3	0.3			8	glucos-stress_glucose	0.14417	3.14576
	stress IG water_frontal	0.99	0.18			7	glucose-stress_water	0.11153	3.33689
	stress IG glucose_frontal	0.92	0.11			6	water-stress_glucose	0.86812	1.0859
							watre-stress_water	0.87029	1.07884
							water-glucose	0.01693	4.57072
	IG_water_somato	0.97	0.072	0.46	0.71	8	stress_water-stress_glucose	0.40188	2.24943
	IG glucose_somato	1.04	0.12			8	glucos-stress_glucose	0.82154	1.22649
	stress IG water_somato	0.99	0.2			7	glucose-stress_water	0.85032	1.1419
	stress IG glucose_somato	1.03	0.05			6	water-stress_glucose	1	0.02133
							watre-stress_water	0.36871	2.33771
							water-glucose	0.79797	1.29161
	IG water_visual	0.99	0.28	0.12	0.44	8	stress_water-stress_glucose	0.57814	1.82299
	IG glucose_visual	1	0.06			8	glucos-stress_glucose	0.36361	2.35166
	stress IG_water_visual	1.09	0.39			7	glucose-stress_water	0.98499	0.4943
	stress IG glucose_visual	1.07	0.16			6	water-stress_glucose	0.31614	2.48721
							watre-stress_water	0.9691	0.63574
							water-glucose	0.99959	0.14641
	IG water_RSC	1.02	0.25	2.2	0.14	8	stress_water-stress_glucose	0.95587	0.72168
	IG glucose_RSC	1.1	0.26			8	glucos-stress_glucose	0.60813	1.75357
	stress IG water_RSC	1.07	0.32			7	glucose-stress_water	0.33859	2.42171
	stress IG glucose_RSC	1.09	0.2			6	water-stress_glucose	0.98974	0.43379
							watre-stress_water	0.99764	0.26341
							water-glucose	0.45877	2.10578
FIG_6H	IG_glucose_-50~0	14.2853	0.62434	-0.21188	0.84057	6
	IG_glucose_10~60	14.6478	1.5059			6
	IG_water_-50~0	12.8997	0.61311	-1.73101	0.144	6
	IG_water_10~60	17.1242	1.99351			6
supplemental_FIG1A	sham_frontal	1.25241	0.10466	2.96002	0.01192	6
	vagotomy_frontal	0.87255	0.07894			8
	sham_somato	1.31735	0.10034	3.79267	0.00256	6
	vagotomy_somato	0.92722	0.04878			8
	sham_visual	1.31906	0.2906	1.10023	0.29281	6
	vagotomy_visual	0.99113	0.14152			8
	sham_RC	1.31073	0.20971	1.98327	0.0707	6
	vagotomy_RSC	0.8987	0.09028			8
supplemental_FIG1B	sham_-50~0	15.786	1.19771	-1.88722	0.08847	6
	sham_10~60	21.1909	2.60149			6
	vagotomy_-50~0	17.1102	0.78268	-0.10083	0.92252	8
	vagotomy_10~60	17.1669	0.69169			8
supplemental_FIG3B	water_down	-1.68894	0.88329	1.32932	0.21327	5
	glucose_down	-3.00311	0.55423			7
supplemental_FIG3D	i.p. saline	-1.84562	0.40447	0.76	0.48	5	raclopride_saline	0.39703	1.8849
	i.p. raclopride	-3.48829	1.14409			8	sch_saline	0.99971	0.03248
	i.p. SCH23390	-1.87469	0.26199			7	raclopride_sch	0.34254	2.03949
supplemental_FIG3E	saline	-0.93222	0.31201	1.01	0.38	6	raclopride-saline	0.89186	0.64665
	raclopride	-1.07594	0.22198			7	sch-saline	0.6553	1.2549
	SCH23390	-0.65331	0.1019			7	sch-raclopride	0.36323	1.9792
supplemental_FIG2B	salinegroup_day1	0.81351	0.0052	1.09884	0.32191	6
	salinegroup_day2	0.77667	0.03243			6
	raclopridegroup_day1	0.82107	0.01839	2.7435	0.03358	7
	raclopridegroup_day2	0.67451	0.0582			7
	SCH23390group_day1	0.78267	0.01783	1.10569	0.31121	7
	SCH23390group_day2	0.74566	0.03536			7
supplemental_FIG_4C	i.p. saline	4.45	2.74	4.11	0.04	5	saline_sch	0.03562	3.99734
	i.p. raclopride	3.05	2.08			6	sch_raclopride	0.18336	2.66006
	i.p. SCH23390	0.58	0.34			5	saline_sch	0.54752	1.51502
supplemental_FIG_4D	i.p. saline	3.74	1.67	0.54056	0.60193	5
	i.p. raclopride	3.42	1.69			6
supplemental_FIG_4E	i.p. saline	1.86	1.21	3.55	0.55	6	ralopride_saline	0.044	-2.50322
	i.p. raclopride	0.6	0.7			7	saline_sch	0.325	-1.29771
	i.p. SCH23390	1.25	0.55			7	sch_raclopride	0.6	1.28914
supplemental_FIG_4F	i.p. saline	3.45	1.54	0.06647	0.94831	6
	i.p. SCH23390	4.11	1.55			7
supplemental_FIG5C_saline	day1	0.35167	0.0371	-1.34653	0.23595	6
	day2	0.445	0.08539			6
supplemental_FIG5C_SCH23390	day1	0.44571	0.05023	-2.81316	0.03063	7
	day2	0.67	0.11106			7
supplemental_FIG5D_saline	day1	1.52286	0.15052	-0.16794	0.87215	6
	day2	1.55	0.11493			6
supplemental_FIG5D_SCH23390	day1	1.59286	0.10481	-1.92173	0.10302	7
	day2	1.92	0.09916			7
supplemental_FIG6B_left	IG_water	0.21406	0.05368	2.17344	0.05485	5
	IG_glucose	0.46722	0.08972			7
supplemental_FIG6B_right	IG_water	0.72522	0.04343	-2.8556	0.01709	5
	IG_glucose	0.33244	0.11064			7
supplemental_FIG6D	Increase	5.78571	2.23569	-0.09149	0.92862	7
	Decrease	6.07143	2.18062			7
supplemental_FIG6E	Increase	6.41429	2.19669	-1.13189	0.27979	7
	Decrease	11.5714	3.9917			7
supplemental_FIG6F	Increase	21.7857	2.17906	-2.01582	0.06677	7
	Decrease	29.0714	2.88351			7
